# Supplementary material for: FLU-v, a Broad-Spectrum Peptide-Based Influenza Vaccine, Induces NK Cell Activating IgG1 and IgG3 Subclass Antibodies in Humans
Source: Vaccines (Basel). 2025 Oct 22;13(11):1084. doi: 10.3390/vaccines13111084 (PMC12656455; doi:10.3390/vaccines13111084)
Supplement: Supplementary file 1 [file vaccines-13-01084-s001.zip]

Archive with 1 entries (1 files):
- vaccines-3904016-supplementary.pdf
